# Supplementary material for: MR Molecular Image Guided Treatment of Pancreatic Cancer with Targeted ECO/miR-200c Nanoparticles in Immunocompetent Mouse Tumor Models
Source: Pharm Res. 2024 Aug 28;41(9):1811–25. doi: 10.1007/s11095-024-03762-7 (PMC11436418; doi:10.1007/s11095-024-03762-7)
Supplement: Supplementary file 1 — Supplementary file1 (XLSX 10.1 KB) [file 11095_2024_3762_MOESM1_ESM.xlsx]

## Sheet: Sheet1
Name	Sequence	Scale	Purification	RefSeq
ZEB1-fwd	TTCAAACCCATAGTGGTTGCT	25nm	STD
ZEB1-rev	TGGGAGATACCAAACCAACTG	25nm	STD
Vimentin-fwd	CGGAAAGTGGAATCCTTGCAGG	25nm	STD
Vimentin-rev	AGCAGTGAGGTCAGGCTTGGAA	25nm	STD
E-cad-fwd	CCCACCACGTACAAGGGTC	25nm	STD
E-cad-rev	CTGGGGTATTGGGGGCATC	25nm	STD
N-cad-fwd	CACTGCTCAGGACCCAGAT	25nm	STD
N-cad-rev	TAAGCCGAGTGATGGTCC	25nm	STD
murine 18S-fwd	GGACCAGAGCGAAAGCATTTGCC	25nm	STD
murine 18S-rev	TCAATCTCGGGTGGCTGAACGC	25nm	STD
murine GAPDH-fwd	CATCACTGCCACCCAGAAGACTG	25nm	STD
murine GAPDH-rev	ATGCCAGTGAGCTTCCCGTTCAG	25nm	STD
EDB-fwd	CCGCTAAACTCTTCCACCATTA	25nm	STD
EDB-rev	AGCCCTGTGACTGTGTAGTA	25nm	STD
murine FN1-fwd	CGAGGTGACAGAGACCACAA	25nm	STD
murine FN1-rev	CTGGAGTCAAGCCAGACACA	25nm	STD
TGFB1-fwd	ACTGCCCATCCACTGAGACAT	25nm	STD
TGFB1-rev	CCATACAGCCACACAGACTTCC	25nm	STD
B-catenin-fwd	ATGGAGCCGGACAGAAAAGC	25nm	STD
B-catenin-rev	CTTGCCACTCAGGGAAGGA	25nm	STD
